# Supplementary material for: The comparison of automated clustering algorithms for resampling representative conformer ensembles with RMSD matrix
Source: J Cheminform. 2017 Mar 23;9:21. doi: 10.1186/s13321-017-0208-0 (PMC5364127; doi:10.1186/s13321-017-0208-0)
Supplement: Supplementary file 1 — Additional file 1. Conformations of every entry under RCKmeans, RCDCT, RCPCA, and RCPCA-RBF. [file 13321_2017_208_MOESM1_ESM.zip]

Archive with 11 entries (11 files):
- ESM/entry_11to15.zip
- ESM/entry_16to20.zip
- ESM/entry_1to5.zip
- ESM/entry_21to25.zip
- ESM/entry_26to30.zip
- ESM/entry_31to35.zip
- ESM/entry_36to39.zip
- ESM/entry_40to43.zip
- ESM/entry_44to47.zip
- ESM/entry_6to10.zip
- ESM/conformer_selection.py
