# Supplementary material for: The comparison of automated clustering algorithms for resampling representative conformer ensembles with RMSD matrix
Source: J Cheminform. 2017 Mar 23;9:21. doi: 10.1186/s13321-017-0208-0 (PMC5364127; doi:10.1186/s13321-017-0208-0)
Supplement: Supplementary file 1 — Additional file 1. Conformations of every entry under RCKmeans, RCDCT, RCPCA, and RCPCA-RBF. [file 13321_2017_208_MOESM1_ESM.zip › ESM/conformer_selection.py]

#==================================================
# method - acquiring RMSD matrix from your compounds
#==================================================

from openeye.oechem import *
from openeye.oeshape import *

import numpy as np

import platform
import os, sys
import time
import math
import csv
import re

'''
openeye module 
read mol2 file
'''
############################# OE procedure #########################################
#''' count Molcule'''
def MolCount(ifs):
	nummols = 0
	for mol in ifs.GetOEMols():
		nummols += 1
	ifs.rewind() # rewind ifs because ifs.eof is true
	return nummols

#''' count conformer '''
def ConfCount(ifs):
	l = []
	for mol in ifs.GetOEMols():
		l.append(mol.NumConfs())
	ifs.rewind()
	return l
		
def oneConf(conf, confCount, filename, ofs, mat,index):
        refmol = OEMol(conf)
        best = OEBestOverlay()
        best.SetRefMol(refmol)
        bfs = oemolistream(filename)
        fitmol = OEMol()
        resultfit=None
        
        while OEReadMolecule(bfs, fitmol):
                rmat = OEDoubleArray(9)
                trans = OEDoubleArray(3)
                scoreiter = OEBestOverlayScoreIter()
                OESortOverlayScores(scoreiter, best.Overlay(fitmol), OEHighestTanimoto(), 1, True)
        
                for score in scoreiter:
                        resultfit=OEMol(fitmol.GetConf(OEHasConfIdx(score.fitconfidx)))
                        score.Transform(resultfit)
                        rmsd = OERMSD(conf, resultfit, True, True, False, rmat, trans)
                        if rmsd>(-0.9) and index < confCount**2:
                                ofs.write("%.2f,"%rmsd)
                                mat[index/confCount,index%confCount]=rmsd
                                index=index+1
                                
                                
## search conformer by index and write to out_result.sdf
def write_out_result(mol, ofs, vIcon):
	for idx in vIcon:
		for conf in mol.GetConfs(OEHasConfIdx(idx)):
			OEWriteMolecule(ofs, conf)

def menu():
	print '-----------------'
	print '1. MDS/k-medoid'
	print '2. PCA'
	print '3. cov_PCA'
	print '4. Clustering method'
	
	sel = input('Select number : ')
	if 1 <= sel <= 4:	return sel
	else:			return -1
					
def main(argv = [__name__]):
        if len(argv)!=4:
                OEThrow.Usage("%s <reffile> <fitfile> <outfile>" % argv[0])
        
        elif argv[1] not in os.listdir('.'):
        	OEThrow.Usage("%s can't found" % argv[1])
        elif argv[2] not in os.listdir('.'):
        	OEThrow.Usage("%s can't found" % argv[2])
        	
        startTime=time.strftime('%Y/%m/%d %H:%M:%S')
        logfile = open(argv[3], "w")
        
        # ~~.SetConfTest(OEIsomericConfTest(False)) 
        # => can read any input file (*.mol2, *.oeb, *.sdf ....)
        afs = oemolistream(argv[1])
        afs.SetConfTest(OEIsomericConfTest(False))
        rfs = oemolistream(argv[2])
        rfs.SetConfTest(OEIsomericConfTest(False))
        
        # output result file which name is 'outfile's name + _result.sdf'
        ofs = oemolostream()
        if not ofs.open(argv[3][:argv[3].index('.')]+'_result.sdf'):
        	OEThrow.Fatal("Unable to open %s for writing" % outfile)
        
        ofsf = oemolostream()
        if not ofsf.open(argv[3][:argv[3].index('.')]+'_failed.sdf'):
	       	OEThrow.Fatal("Unable to open %s for writing" % outfile)
        ################# select method ##############
	while True:
		sel = menu()
		if sel > 0:	break
	methodname = 'method'+str(sel)+'.r'
	print methodname
        
        ## count number of molcule and conformer
        numOfMol = MolCount(afs)
        numOfConfList = ConfCount(afs)
        print numOfMol, numOfConfList
        
        for molA in afs.GetOEMols():
                print molA.GetTitle()
                
                index=0
                confCount = numOfConfList.pop(0)
                l = [0.0]*confCount
                mat = []
                for k in xrange(confCount):     mat.append(l)
                mat = np.mat(mat)

                print mat.shape
                for conf in molA.GetConfs():
                        logfile.write("%s\t"%(conf.GetTitle()))
                        oneConf(conf, confCount, sys.argv[2], logfile, mat, index)
                        logfile.write("\n")
                        index=index+confCount
                
		## rewind input file's current point to start of file
		#afs.rewind()
		#rfs.rewind()
		
		##print out structure file to matrix
	       	with open('mat.csv', 'wb') as csvfile:
			writer = csv.writer(csvfile, delimiter= ',',
					quotechar='|', quoting=csv.QUOTE_MINIMAL)
			mrow = []
			nrow = mat.shape[0]
			ncol = mat.shape[1]
			msize = nrow*ncol
			for i in xrange(msize):
				mrow.append(mat[i/confCount,i%confCount])
				if len(mrow) == ncol:
					writer.writerow(mrow)
					mrow = []

		if platform.system() == 'Windows':
                        os.system('rscript ' + methodname) # in window
		elif platform.system() == 'Linux':
                        os.system('R CMD BATCH '+methodname)# in Linux
		
		
	       	''' for k in range(1, 5):
			methodname = 'method'+str(k)+'.r'
			os.system('R CMD BATCH '+methodname)
			print methodname
			result = []
			with open('result.txt') as f:
				while True:
					s = f.readline()
					if not s:	break
					s = re.sub('[^0-9,]', '', s.split(',')[1])
					result.append(s)
			result.remove('')
			result = [int(k) for k in result]
			print result'''

                if 'result.txt' in os.listdir('.'):
                        fstat = os.stat('result.txt')
                        if int(fstat.st_size) > 0 :
                                result = []
                                with open('result.txt') as f:
                                        while True:
                                                s = f.readline()
                                                if not s:	break
                                                s = re.sub('[^0-9,]', '', s.split(',')[1])
                                                result.append(s)
                                        result.remove('')
                                        
                                result = [int(k) for k in result]
                                print result
                                write_out_result(molA, ofs, result)
                        os.remove('result.txt')
		else :
                        OEWriteMolecule(ofsf, molA)
                
	endTime=time.strftime('%Y/%m/%d %H:%M:%S')
        #startTime=time.mktime(time.strptime(startTime,'%Y/%m/%d %H:%M:%S'))
        #endTime=time.mktime(time.strptime(endTime,'%Y/%m/%d %H:%M:%S'))
	
if __name__ == "__main__":
	sys.exit(main(sys.argv))
